# Supplementary material for: BiFC Method Based on Intraorganellar Protein Crowding Detects Oleate-Dependent Peroxisomal Targeting of Pichia pastoris Malate Dehydrogenase
Source: Int J Mol Sci. 2021 May 5;22(9):4890. doi: 10.3390/ijms22094890 (PMC8124512; doi:10.3390/ijms22094890)
Supplement: Supplementary file 1 [file ijms-22-04890-s001.zip]

Archive with 1 entries (1 files):
- ijms-1165323-supplementary.pdf
